# Supplementary material for: Photoinactivation of Photosystem II in Prochlorococcus and Synechococcus
Source: PLoS One. 2017 Jan 27;12(1):e0168991. doi: 10.1371/journal.pone.0168991 (PMC5271679; doi:10.1371/journal.pone.0168991)
Supplement: S1 Dataset — Data records underlying Figs 4,5,6 and 7, supporting the key conclusions of the manuscript. (ZIP) [file pone.0168991.s001.zip]

Archive with 10 entries (7 files):
- S1_Dataset/
- S1_Dataset/.DS_Store
- __MACOSX/
- __MACOSX/S1_Dataset/
- __MACOSX/S1_Dataset/._.DS_Store
- S1_Dataset/S1Dataset.csv
- __MACOSX/S1_Dataset/._S1Dataset.csv
- S1_Dataset/S1DatasetColumnHeaderDefinitions.csv
- __MACOSX/S1_Dataset/._S1DatasetColumnHeaderDefinitions.csv
- __MACOSX/._S1_Dataset
