# Supplementary material for: Photoinactivation of Photosystem II in Prochlorococcus and Synechococcus
Source: PLoS One. 2017 Jan 27;12(1):e0168991. doi: 10.1371/journal.pone.0168991 (PMC5271679; doi:10.1371/journal.pone.0168991)
Supplement: S1 Dataset — Data records underlying Figs 4,5,6 and 7, supporting the key conclusions of the manuscript. (ZIP) [file pone.0168991.s001.zip › S1_Dataset/S1Dataset.csv]

TaGLSeRdWl	Taxon	Growth.Light	Treatment.Color	Treatment.Level	NPQ	LL.fvfm	Fo.prime.backcast	Fm.prime	sigmaPSII.prime.TL1	sigmaPSII.prime.2s.TL1	sigmaPSII.prime.LL	sigmaPSII.prime.2s.LL	Sigma.i	Sigma.i.SE	Sigma.i.CI.u	Sigma.i.CI.l	Sigma.i.PSII	Sigma.i.PSII.SE	Sigma.i.PSII.CI.u	Sigma.i.PSII.CI.l	one.minus.qp
MED4.260.1.12.4	MED4	260	Blue	378	0.018039253	0.547363305	0.093521077	0.187289572	259.3007313	209.9340028	224.8473908	209.7400666	0.000135869	3.26E-06	0.00014357	0.000128168	6.14E-07	1.25E-08	6.43E-07	5.84E-07	0.680753071
MED4.260.1.13.2	MED4	260	Red	501	0	0.473642829	0.062468212	0.116978218	80.12813153	64.89811405	67.52167896	66.21924943	1.79E-05	1.22E-06	2.08E-05	1.50E-05	2.76E-07	1.83E-08	3.19E-07	2.32E-07	0.510255579
MED4.260.1.13.6	MED4	260	Blue	549	0.01260687	0.531401036	0.167885282	0.310337858	303.6583665	209.6805629	275.0344946	213.3738931	0.000140713	2.71E-06	0.000147121	0.000134305	6.54E-07	9.55E-09	6.76E-07	6.31E-07	0.868719698
MED4.260.1.14.4	MED4	260	Red	1192	0	0.465571559	0.049834739	0.087121371	77.99676145	59.51020463	63.87198386	62.23102046	1.65E-05	1.29E-06	1.96E-05	1.35E-05	2.79E-07	2.15E-08	3.30E-07	2.28E-07	0.648553806
MED4.260.1.15.6	MED4	260	Red	721	0	0.453332928	0.0621661	0.111469298	75.64985335	62.73263123	59.86544544	61.28450891	1.77E-05	1.04E-06	2.02E-05	1.53E-05	2.99E-07	1.79E-08	3.42E-07	2.57E-07	0.568999492
MED4.260.4.1.4	MED4	260	Blue	959	0.003980165	0.507285185	0.184742914	0.291122381	202.996149	190.6813239	178.197322	191.4027444	0.000168665	1.68E-06	0.000172643	0.000164686	8.87E-07	8.60E-09	9.08E-07	8.67E-07	0.842016973
MED4.260.4.5.2	MED4	260	Blue	1262	0.013998594	0.412726361	0.239698407	0.345474306	206.0305676	172.6159998	178.1964479	164.556881	0.000122599	2.21E-06	0.000127819	0.000117379	7.22E-07	1.50E-08	7.57E-07	6.86E-07	0.970998972
MED4.260.4.5.6	MED4	260	Blue	708	0.009026224	0.501269239	0.31374218	0.539702893	190.9589709	184.500824	181.7067462	185.7153847	0.000135785	2.48E-06	0.000141651	0.00012992	7.37E-07	1.27E-08	7.67E-07	7.07E-07	0.892076369
MED4.30.5.2.2	MED4	30	Blue	378	0.003976158	0.546648588	0.219539258	0.424246852	287.8616462	228.9543223	235.8389289	231.3588885	0.000142836	2.62E-06	0.000149025	0.000136648	6.32E-07	1.07E-08	6.58E-07	6.07E-07	0.871115085
MED4.30.5.2.4	MED4	30	Blue	259	0.004943459	0.515895261	0.256375449	0.486664286	213.7168339	220.3796326	225.7177249	225.3391823	0.000142758	3.41E-06	0.000150813	0.000134703	6.56E-07	1.50E-08	6.91E-07	6.20E-07	0.861967055
MED4.30.5.3.4	MED4	30	Blue	549	0.004774531	0.52959131	0.177697513	0.31234948	349.7881542	237.3205589	246.155713	250.2150581	0.000167124	3.05E-06	0.000174325	0.000159923	7.02E-07	1.29E-08	7.32E-07	6.71E-07	0.91966489
MED4.30.5.4.2	MED4	30	Blue	906	0.028406558	0.514020715	0.319187969	0.50899599	48.31505364	208.5316394	213.5716626	208.6548454	0.000155279	3.86E-06	0.000164402	0.000146155	7.53E-07	1.74E-08	7.95E-07	7.12E-07	1.005437944
MED4.30.5.4.6	MED4	30	Blue	906	0.016369739	0.545156742	0.402542641	0.669694404	208.7896749	199.7476035	206.6605582	208.0474365	0.000159564	2.42E-06	0.000165276	0.000153853	8.10E-07	1.03E-08	8.34E-07	7.86E-07	0.984975075
MED4.30.5.5.2	MED4	30	Blue	351	0.008447252	0.556627227	0.368848952	0.72461913	294.0371378	221.1428989	221.76926	226.7976955	0.000151686	1.73E-06	0.000155326	0.000148046	6.97E-07	7.42E-09	7.12E-07	6.81E-07	0.890776526
MED4.75.1.10.4	MED4	75	Blue	549	0	0.530694335	0.129465288	0.223059458	373.5339731	260.3951783	247.310919	267.228736	0.000192904	2.74E-06	0.000199389	0.000186419	7.43E-07	1.04E-08	7.67E-07	7.18E-07	0.852547119
MED4.75.1.11.2	MED4	75	Red	658	0	0.502194638	0.137782027	0.258599759	114.3719358	74.50544577	77.23161424	77.42226052	3.87E-05	1.42E-06	4.21E-05	3.53E-05	5.27E-07	1.87E-08	5.71E-07	4.82E-07	0.811875831
MED4.75.1.11.4	MED4	75	Red	344	0	0.493323936	0.109550434	0.211071565	86.4203106	76.3971349	75.33540719	75.95271192	2.92E-05	2.01E-06	3.40E-05	2.45E-05	3.91E-07	2.52E-08	4.50E-07	3.31E-07	0.544129363
MED4.75.1.11.6	MED4	75	Red	1192	0	0.48570884	0.115829158	0.20759238	95.16481179	70.36951014	73.5036771	71.58243739	3.18E-05	1.30E-06	3.49E-05	2.87E-05	4.71E-07	1.72E-08	5.11E-07	4.30E-07	0.965815692
MED4.75.4.11.2	MED4	75	Blue	602	0.0156374	0.540237407	0.370691577	0.676645436	216.2441479	190.5716126	204.1210918	190.4890898	0.000132686	1.62E-06	0.000136522	0.000128851	6.88E-07	9.47E-09	7.10E-07	6.65E-07	0.9459679
MED4.75.4.11.4	MED4	75	Blue	602	0.015465912	0.524035423	0.334654911	0.599057027	195.7741359	190.1271583	203.9188408	193.0109496	0.000128979	1.55E-06	0.000132639	0.00012532	6.81E-07	8.10E-09	7.00E-07	6.62E-07	0.946473532
MED4.75.4.11.6	MED4	75	Blue	602	0.018951294	0.539481484	0.337647459	0.610684174	208.0100078	191.1464783	196.9016954	190.5150405	0.00013834	2.04E-06	0.000143156	0.000133524	7.30E-07	1.01E-08	7.54E-07	7.06E-07	0.921758121
MED4.75.4.4.2	MED4	75	Blue	1262	0	0.487564307	0.173746778	0.242789356	1944.413406	243.7209112	243.5888536	258.4681299	0.000212326	3.03E-06	0.000219483	0.000205169	8.81E-07	1.40E-08	9.15E-07	8.48E-07	0.939161606
MED4.75.4.4.4	MED4	75	Blue	959	0.003134327	0.494001978	0.139307128	0.201200529	255.4184559	257.0131537	240.0913735	273.1215362	0.000235291	4.24E-06	0.000245326	0.000225256	9.35E-07	1.21E-08	9.63E-07	9.06E-07	0.968385682
MED4.75.4.4.6	MED4	75	Red	1334	0	0.473202901	0.055460632	0.094031965	1235.936485	70.40814664	74.64761661	75.10415846	3.75E-05	1.83E-06	4.18E-05	3.31E-05	5.40E-07	2.52E-08	6.00E-07	4.80E-07	0.956738963
MED4.75.4.6.2	MED4	75	Blue	1262	0.004643519	0.511963772	0.392834994	0.607721531	155.6538041	177.1252962	191.3135682	187.7166796	0.000137418	2.18E-06	0.00014257	0.000132265	7.86E-07	1.11E-08	8.12E-07	7.60E-07	0.976212486
MED4.75.4.6.6	MED4	75	Blue	166	0	0.506994808	0.416136027	0.813283888	192.5366275	188.3761418	191.3864693	188.6425678	0.000109849	5.62E-07	0.000111176	0.000108521	5.85E-07	2.98E-09	5.92E-07	5.78E-07	0.680938664
MED4.75.4.9.4	MED4	75	Red	1365	0.003141748	0.49267451	0.058067916	0.108300389	173.7798095	69.59009149	71.23174442	74.89552388	2.94E-05	9.06E-07	3.16E-05	2.73E-05	4.14E-07	1.24E-08	4.44E-07	3.85E-07	0.912092918
Syn.260.1.12.4	Syn	260	Blue	549	0.012532697	0.357917599	0.086996286	0.12734955	221.1734389	193.4645233	209.3353415	197.8342211	8.43E-05	1.98E-06	8.89E-05	7.96E-05	4.38E-07	1.07E-08	4.63E-07	4.12E-07	0.308219096
Syn.260.1.14.2	Syn	260	Red	344	0	0.285474524	0.080378811	0.109850876	144.2477024	121.4717791	153.9045568	127.8714759	2.19E-05	2.91E-06	2.88E-05	1.51E-05	1.85E-07	2.44E-08	2.42E-07	1.27E-07	0.223792998
Syn.260.1.15.2	Syn	260	Blue	708	0	0.334144858	0.097147625	0.133849674	252.6372243	195.5378411	234.3435495	195.01904	0.000105623	3.25E-06	0.000113296	9.79E-05	5.32E-07	1.69E-08	5.72E-07	4.92E-07	0.487471001
Syn.260.1.15.4	Syn	260	Blue	378	0.011288401	0.326473754	0.044068785	0.065277299	198.1856884	158.6672646	192.990952	176.3071564	5.79E-05	6.71E-06	7.38E-05	4.21E-05	3.67E-07	4.10E-08	4.64E-07	2.70E-07	0.263696975
Syn.260.1.15.6	Syn	260	Red	658	0	0.228368422	0.059140965	0.074327697	171.6359726	116.1940641	153.9320293	135.2297679	2.69E-05	3.09E-06	3.42E-05	1.96E-05	2.26E-07	2.62E-08	2.88E-07	1.64E-07	0.27675403
Syn.260.1.16.4	Syn	260	Red	721	0	0.230672382	0.048123209	0.05971733	142.9848957	134.425547	133.6568339	119.9428115	4.65E-05	5.10E-06	5.86E-05	3.45E-05	3.46E-07	3.57E-08	4.31E-07	2.62E-07	0.097184354
Syn.260.4.11.2	Syn	260	Blue	351	0	0.324653262	0.059603903	0.084897937	217.5410019	193.6831966	231.366457	214.8876892	7.28E-05	3.23E-06	7.96E-05	6.60E-05	3.76E-07	1.65E-08	4.11E-07	3.41E-07	0.234114147
Syn.260.4.11.4	Syn	260	Blue	351	NA	0.315321435	0.132466081	0.188601882	187.0933616	159.9405176	191.9574681	167.0044806	8.54E-05	2.67E-06	9.10E-05	7.97E-05	5.48E-07	2.00E-08	5.90E-07	5.06E-07	0.323862899
Syn.260.4.4.2	Syn	260	Blue	1262	0.000753735	0.375127469	0.083710763	0.111646324	247.4690004	236.1760176	285.3199874	233.13619	0.000156901	3.90E-06	0.000166124	0.000147678	7.15E-07	2.35E-08	7.70E-07	6.59E-07	0.612341582
Syn.260.4.4.4	Syn	260	Blue	959	0	0.371758869	0.077210282	0.105397652	255.4848058	230.2413807	271.6420024	228.05063	0.000162563	5.54E-06	0.000175657	0.000149468	7.56E-07	3.70E-08	8.43E-07	6.68E-07	0.528700966
Syn.260.4.5.4	Syn	260	Red	721	0	0.221246458	0.097317585	0.122093674	154.5965355	130.2337458	146.8582317	124.3794888	2.88E-05	2.46E-06	3.46E-05	2.29E-05	2.24E-07	1.83E-08	2.67E-07	1.81E-07	0.332074708
Syn.260.6.1.2	Syn	260	Blue	351	0	0.361623027	0.140240867	0.215627008	185.8856375	180.8625305	195.2024053	184.9109524	5.86E-05	3.45E-06	6.68E-05	5.05E-05	3.31E-07	2.01E-08	3.79E-07	2.83E-07	0.307748504
Syn.260.6.1.4	Syn	260	Blue	351	0	0.353255908	0.12235407	0.181149526	195.8709955	187.8710215	201.0932303	191.2546293	8.50E-05	3.16E-06	9.24E-05	7.75E-05	4.63E-07	1.85E-08	5.06E-07	4.19E-07	0.25503329
Syn.30.5.4.2	Syn	30	Red	1004	0.023940379	0.30646924	0.112142748	0.145902744	136.351191	119.4599511	138.9879521	113.1735858	8.14E-05	5.83E-06	9.52E-05	6.76E-05	6.95E-07	4.83E-08	8.10E-07	5.81E-07	0.523644695
Syn.30.5.4.4	Syn	30	Blue	497	0.000158177	0.420299766	0.151173012	0.215883256	327.7970527	317.9713539	367.1130969	330.9408275	0.000244724	1.25E-05	0.000274321	0.000215127	7.74E-07	3.99E-08	8.68E-07	6.79E-07	0.444021768
Syn.30.5.4.6	Syn	30	Red	1491	0.020469852	0.311401257	0.127618866	0.16385159	188.376004	120.4918846	140.5700543	116.7282692	9.56E-05	3.81E-06	0.000104582	8.66E-05	7.80E-07	3.53E-08	8.63E-07	6.96E-07	0.747669813
Syn.30.5.7.2	Syn	30	Blue	351	0	0.410712347	0.235826008	0.349293692	327.8393571	293.365124	336.6050498	306.0467749	0.000227275	6.85E-06	0.000241717	0.000212833	7.84E-07	2.41E-08	8.35E-07	7.33E-07	0.442389005
Syn.30.5.7.4	Syn	30	Blue	351	0	0.382172263	0.299656157	0.403351119	326.0009578	297.0340719	354.5156893	318.2737738	0.000337466	2.23E-05	0.000384451	0.00029048	1.17E-06	7.35E-08	1.33E-06	1.02E-06	0.417124388
Syn.30.5.8.2	Syn	30	Blue	259	0	0.421628821	0.153101891	0.242108089	336.5784388	316.0234535	365.3027977	320.5411353	0.000184399	2.28E-06	0.000189214	0.000179585	5.84E-07	7.03E-09	5.99E-07	5.69E-07	0.302916273
Syn.30.5.8.4	Syn	30	Blue	259	0	0.41102768	0.148020683	0.222712097	349.1660324	312.4011217	365.9362336	316.0560863	0.000226349	7.59E-06	0.000242359	0.000210339	7.47E-07	2.50E-08	7.99E-07	6.94E-07	0.273339126
Syn.30.5.9.2	Syn	30	Blue	259	0	0.431932955	0.109963094	0.177787689	351.2829255	310.5099476	357.5588285	319.3910483	0.000163091	5.45E-06	0.000175983	0.000150199	5.37E-07	1.74E-08	5.79E-07	4.96E-07	0.303206218
Syn.30.5.9.4	Syn	30	Blue	259	0	0.425420001	0.103240555	0.162958857	329.6465979	313.5134841	351.1918566	315.3074767	0.00019231	7.12E-06	0.000209146	0.000175474	6.37E-07	2.16E-08	6.88E-07	5.86E-07	0.307756251
Syn.30.6.2.2	Syn	30	Blue	378	0.010695331	0.43938845	0.196098661	0.309847595	307.9150319	279.268468	323.4105152	296.7255694	0.000166264	6.63E-06	0.000181941	0.000150587	5.98E-07	2.40E-08	6.55E-07	5.41E-07	0.385955266
Syn.30.6.2.4	Syn	30	Blue	259	0.014328037	0.421761085	0.236354817	0.365552992	309.1645	289.7143583	336.2775604	302.7844331	0.000199724	1.08E-05	0.000225294	0.000174154	7.07E-07	3.67E-08	7.94E-07	6.20E-07	0.286190789
Syn.30.6.2.6	Syn	30	Blue	589	0.005971069	0.427444444	0.182168166	0.262976424	332.9424409	286.2563453	338.0308014	309.6239636	0.000212886	1.10E-05	0.000238853	0.000186918	7.31E-07	3.97E-08	8.25E-07	6.37E-07	0.505394753
Syn.30.6.3.2	Syn	30	Blue	959	0	0.428289358	0.149284377	0.202545243	367.7631773	301.8360065	343.4967518	313.9714791	0.000228453	7.37E-06	0.00024587	0.000211037	7.56E-07	2.33E-08	8.12E-07	7.01E-07	0.692873241
Syn.30.6.3.4	Syn	30	Blue	708	0	0.432983105	0.133510367	0.190923783	373.4064521	311.0520901	366.6022297	334.226812	0.000232357	5.69E-06	0.000245816	0.000218898	7.47E-07	1.66E-08	7.86E-07	7.08E-07	0.615328371
Syn.30.6.3.6	Syn	30	Blue	1262	0	0.420357915	0.149085439	0.193523945	907.9970984	301.1089443	347.8911215	314.1040522	0.000227982	6.03E-06	0.000242247	0.000213717	7.45E-07	1.98E-08	7.91E-07	6.98E-07	0.717902895
Syn.30.6.4.6	Syn	30	Red	1208	0.002148505	0.322650463	0.073508334	0.092870696	177.6593376	118.8642605	136.6506761	122.8863914	0.00010287	8.52E-06	0.000123011	8.27E-05	8.63E-07	7.12E-08	1.03E-06	6.95E-07	0.583727896
Syn.30.6.5.2	Syn	30	Blue	299	0.008481713	0.439097631	0.084888869	0.139081877	329.2477459	293.5679973	337.847809	302.0917997	0.000133256	4.56E-06	0.000144039	0.000122472	4.68E-07	1.51E-08	5.04E-07	4.32E-07	0.231621208
Syn.30.6.5.4	Syn	30	Blue	549	0.00680775	0.423980364	0.07302744	0.10779085	390.9320478	284.6045643	364.5589214	303.9907903	0.000219567	4.64E-06	0.000230543	0.000208591	7.97E-07	1.10E-08	8.23E-07	7.71E-07	0.449951219
Syn.30.6.5.6	Syn	30	Blue	1209	0	0.436322723	0.11571964	0.159782631	547.2292112	264.5768569	335.9840193	293.0721917	0.000186346	2.52E-06	0.000192315	0.000180376	7.28E-07	9.17E-09	7.50E-07	7.06E-07	0.652165467
Syn.30.6.6.2	Syn	30	Red	752	0.016805219	0.398143757	0.11206219	0.173833134	142.8745296	119.965985	137.63804	128.0394118	4.34E-05	2.29E-06	4.88E-05	3.80E-05	3.61E-07	1.91E-08	4.06E-07	3.15E-07	0.494235074
Syn.30.6.6.6	Syn	30	Red	752	0	0.402418733	0.122942622	0.189922859	141.9141293	123.2707646	137.4590948	127.7326958	4.97E-05	2.42E-06	5.54E-05	4.40E-05	4.02E-07	1.97E-08	4.49E-07	3.55E-07	0.489153807
Syn.75.1.10.4	Syn	75	Red	501	0	0.303043476	0.084510211	0.117805596	151.576849	137.063221	151.2373407	142.8284537	4.36E-05	2.56E-06	4.96E-05	3.75E-05	3.24E-07	1.86E-08	3.68E-07	2.80E-07	0.292424792
Syn.75.1.11.4	Syn	75	Blue	563	0.001829369	0.356348535	0.226107412	0.303131455	360.9653366	326.9260866	339.3998594	322.3564788	0.000207322	1.17E-05	0.000234974	0.00017967	6.37E-07	3.55E-08	7.21E-07	5.53E-07	0.510131926
Syn.75.1.12.2	Syn	75	Blue	708	0	0.30298518	0.165647733	0.209033359	338.8053471	260.9628906	301.0760234	273.792563	0.000186984	1.36E-05	0.000219258	0.00015471	7.25E-07	5.46E-08	8.54E-07	5.96E-07	0.505666334
Syn.75.1.12.4	Syn	75	Red	721	0	0.204320551	0.098260115	0.117208996	166.4824199	137.5682929	157.1904752	143.7264649	7.29E-05	5.76E-06	8.65E-05	5.93E-05	5.30E-07	4.19E-08	6.29E-07	4.31E-07	0.394933882
Syn.75.4.1.4	Syn	75	Blue	959	0	0.402315913	0.098324454	0.13113612	496.2382726	323.0697972	350.9998134	317.2626235	0.000218089	7.51E-06	0.000235857	0.000200322	6.97E-07	1.85E-08	7.40E-07	6.53E-07	0.641869691
Syn.75.4.10.2	Syn	75	Blue	1064	0.007084035	0.402158049	0.122405082	0.155166751	356.490005	361.2872484	355.101248	339.8220523	0.000264669	1.32E-05	0.000295895	0.000233442	7.52E-07	3.06E-08	8.24E-07	6.80E-07	0.721954066
Syn.75.4.10.4	Syn	75	Blue	259	0.017125409	0.396840982	0.132410481	0.201377328	388.4649249	365.6831144	381.2831679	356.1777654	0.000174772	7.71E-06	0.000192999	0.000156544	4.87E-07	2.11E-08	5.37E-07	4.37E-07	0.300416636
Syn.75.4.10.6	Syn	75	Blue	166	0.012019541	0.389250533	0.118726385	0.188716673	365.4053477	342.8816103	357.8291809	340.6036738	0.000136147	2.46E-06	0.000141954	0.00013034	4.02E-07	7.10E-09	4.18E-07	3.85E-07	0.154807582
Syn.75.4.12.2	Syn	75	Blue	747	0	0.415848524	0.147527742	0.208618489	379.6312681	287.8378713	339.2205477	289.76251	0.000200162	6.25E-06	0.000214943	0.00018538	7.02E-07	2.03E-08	7.50E-07	6.54E-07	0.621801416
Syn.75.4.12.6	Syn	75	Blue	747	0	0.414803594	0.168964029	0.243459491	399.0663786	288.6004842	322.966077	287.4912895	0.000182005	4.26E-06	0.000192076	0.000171934	6.41E-07	1.29E-08	6.72E-07	6.11E-07	0.591827228
Syn.75.4.15.2	Syn	75	Blue	351	0	0.41870205	0.173667802	0.272379815	360.547662	316.9575528	346.9174058	318.5761511	0.000165669	2.60E-06	0.000171162	0.000160175	5.22E-07	7.39E-09	5.38E-07	5.07E-07	0.372383951
Syn.75.4.15.4	Syn	75	Blue	351	0	0.414827973	0.151674237	0.240106338	342.3804718	314.0741622	364.7993709	325.1381569	0.000147846	2.51E-06	0.000153146	0.000142547	4.76E-07	7.67E-09	4.92E-07	4.60E-07	0.350730431
Syn.75.4.5.2	Syn	75	Blue	378	0	0.398627468	0.189735385	0.287662631	305.4272417	301.8046856	318.8344314	291.7561526	0.000149355	3.65E-06	0.000157993	0.000140718	5.06E-07	1.24E-08	5.35E-07	4.76E-07	0.394062565
Syn.75.4.5.4	Syn	75	Red	344	0	0.319747187	0.126356211	0.17853434	126.2654845	128.5349898	145.6383943	117.9556467	2.35E-05	5.70E-06	3.70E-05	1.00E-05	1.93E-07	4.60E-08	3.02E-07	8.46E-08	0.175481543
Syn.75.4.5.6	Syn	75	Blue	1262	0	0.392347235	0.216615918	0.272695077	410.6399194	288.3890712	330.0462812	294.7366169	0.000236656	7.28E-06	0.000253865	0.000219447	8.68E-07	9.78E-09	8.91E-07	8.45E-07	0.764996218
Syn.75.4.6.2	Syn	75	Red	1491	0	0.30066108	0.116848262	0.149974476	162.2845784	133.9667218	151.4936878	137.6146896	6.66E-05	4.46E-06	7.71E-05	5.60E-05	5.05E-07	3.41E-08	5.85E-07	4.24E-07	0.54178098
