# Supplementary material for: Photoinactivation of Photosystem II in Prochlorococcus and Synechococcus
Source: PLoS One. 2017 Jan 27;12(1):e0168991. doi: 10.1371/journal.pone.0168991 (PMC5271679; doi:10.1371/journal.pone.0168991)
Supplement: S1 Dataset — Data records underlying Figs 4,5,6 and 7, supporting the key conclusions of the manuscript. (ZIP) [file pone.0168991.s001.zip › S1_Dataset/S1DatasetColumnHeaderDefinitions.csv]

Column Heading	Definition	Units (if any)
TaGLSeRdWl	Database record identifier	Species abbreviation (MED4 or SYN).GrowthLightLevel umol photons m-2 s-1.Culture.replicateidentifier
Taxon	SYNechococcus or Prochlorococcus MED4
Growth.Light	Culture Growth light level	umol photons m-2 s-1
Treatment.Color	Red or blue treatment light
Treatment.Level	Treatment light level	umol photons m-2 s-1
NPQ	Influence of Sustained NPQ correction factor
LL.fvfm	Fv/Fm measured under low light to induce State I
Fo.prime.backcast	Estimate of Fo prime from FRR fluorescence induction curve
Fm.prime	Estimate of Fm' from FRR fluorescence induction curve measured under treatment light
sigmaPSII.prime.TL1	effective absorption cross section for PSII photochemistry measured under treatment light
sigmaPSII.prime.2s.TL1	effective absorption cross section for PSII photochemistry measured after 2 s dark recovery from exposure to treatment light
sigmaPSII.prime.LL	effective absorption cross section for PSII photochemistry measured under low light to induce State I	A^2 quanta-1
sigmaPSII.prime.2s.LL	effective absorption cross section for PSII photochemistry measured after 2 s dark recovery from exposure to low light
Sigma.i	effective absorption cross section for PSII photoinactivation	A^2 quanta-1
Sigma.i.SE	standard error on estimate for effective absorption cross section for PSII photoinactivation	A^2 quanta-1
Sigma.i.CI.u	Upper 2.5% confidence interval on estimate for effective absorption cross section for PSII photoinactivation	A^2 quanta-1
Sigma.i.CI.l	Lower 2.5% confidence interval on estimate for effective absorption cross section for PSII photoinactivation	A^2 quanta-1
Sigma.i.PSII	quantum yield of PSII photoinactivation on the basis of photons delivered to PSII through sigmaPSII	A^2 quanta-1
Sigma.i.PSII.SE	standard error on estimate for quantum yield of PSII photoinactivation on the basis of photons delivered to PSII through sigmaPSII	A^2 quanta-1
Sigma.i.PSII.CI.u	Upper 2.5% confidence interval on estimate for quantum yield of PSII photoinactivation on the basis of photons delivered to PSII through sigmaPSII	quanta quanta-1
Sigma.i.PSII.CI.l	Lower 2.5% confidence interval on estimate for quantum yield of PSII photoinactivation on the basis of photons delivered to PSII through sigmaPSII	quanta quanta-1
one.minus.qp	Excitation pressure on PSII, 1-qP, during first treatment light period
